# Supplementary material for: Impact of Structural Features on the Antioxidant Activity of Organofluorine Diaryl Hydrazones
Source: Molecules. 2025 Dec 24;31(1):78. doi: 10.3390/molecules31010078 (PMC12786584; doi:10.3390/molecules31010078)
Supplement: Supplementary file 1 [file molecules-31-00078-s001.zip]

Archive with 1 entries (1 files):
- molecules-3988346-supplementary.pdf
